# Supplementary material for: Lethal Outcome of Leptospirosis in Southern Russia: Characterization of Leptospira Interrogans Isolated from a Deсeased Teenager
Source: Int J Environ Res Public Health. 2020 Jun 14;17(12):4238. doi: 10.3390/ijerph17124238 (PMC7344687; doi:10.3390/ijerph17124238)
Supplement: Supplementary file 1 [file ijerph-17-04238-s001.zip]

Archive with 1 entries (1 files):
- ijerph-813935-supplementary.vcf
