# Supplementary material for: Lethal Outcome of Leptospirosis in Southern Russia: Characterization of Leptospira Interrogans Isolated from a Deсeased Teenager
Source: Int J Environ Res Public Health. 2020 Jun 14;17(12):4238. doi: 10.3390/ijerph17124238 (PMC7344687; doi:10.3390/ijerph17124238)
Supplement: Supplementary file 1 [file ijerph-17-04238-s001.zip › ijerph-813935-supplementary.vcf]

##fileformat=VCFv4.2
##FILTER=<ID=PASS,Description="All filters passed">
##bcftoolsVersion=1.9-80-gff3137d+htslib-1.9-66-gbcf9bff
##bcftoolsCommand=mpileup -f ../Leptospira_interrogans_serovar_Copenhageni_strain_FDAARGOS_203.fasta mapped.sorted.bam
##reference=file://../Leptospira_interrogans_serovar_Copenhageni_strain_FDAARGOS_203.fasta
##contig=<ID=CP020414.2,length=4280582>
##contig=<ID=CP020413.2,length=350181>
##ALT=<ID=*,Description="Represents allele(s) other than observed.">
##INFO=<ID=INDEL,Number=0,Type=Flag,Description="Indicates that the variant is an INDEL.">
##INFO=<ID=IDV,Number=1,Type=Integer,Description="Maximum number of raw reads supporting an indel">
##INFO=<ID=IMF,Number=1,Type=Float,Description="Maximum fraction of raw reads supporting an indel">
##INFO=<ID=DP,Number=1,Type=Integer,Description="Raw read depth">
##INFO=<ID=VDB,Number=1,Type=Float,Description="Variant Distance Bias for filtering splice-site artefacts in RNA-seq data (bigger is better)",Version="3">
##INFO=<ID=RPB,Number=1,Type=Float,Description="Mann-Whitney U test of Read Position Bias (bigger is better)">
##INFO=<ID=MQB,Number=1,Type=Float,Description="Mann-Whitney U test of Mapping Quality Bias (bigger is better)">
##INFO=<ID=BQB,Number=1,Type=Float,Description="Mann-Whitney U test of Base Quality Bias (bigger is better)">
##INFO=<ID=MQSB,Number=1,Type=Float,Description="Mann-Whitney U test of Mapping Quality vs Strand Bias (bigger is better)">
##INFO=<ID=SGB,Number=1,Type=Float,Description="Segregation based metric.">
##INFO=<ID=MQ0F,Number=1,Type=Float,Description="Fraction of MQ0 reads (smaller is better)">
##FORMAT=<ID=PL,Number=G,Type=Integer,Description="List of Phred-scaled genotype likelihoods">
##FORMAT=<ID=GT,Number=1,Type=String,Description="Genotype">
##INFO=<ID=AF1,Number=1,Type=Float,Description="Max-likelihood estimate of the first ALT allele frequency (assuming HWE)">
##INFO=<ID=AF2,Number=1,Type=Float,Description="Max-likelihood estimate of the first and second group ALT allele frequency (assuming HWE)">
##INFO=<ID=AC1,Number=1,Type=Float,Description="Max-likelihood estimate of the first ALT allele count (no HWE assumption)">
##INFO=<ID=MQ,Number=1,Type=Integer,Description="Root-mean-square mapping quality of covering reads">
##INFO=<ID=FQ,Number=1,Type=Float,Description="Phred probability of all samples being the same">
##INFO=<ID=PV4,Number=4,Type=Float,Description="P-values for strand bias, baseQ bias, mapQ bias and tail distance bias">
##INFO=<ID=G3,Number=3,Type=Float,Description="ML estimate of genotype frequencies">
##INFO=<ID=HWE,Number=1,Type=Float,Description="Chi^2 based HWE test P-value based on G3">
##INFO=<ID=DP4,Number=4,Type=Integer,Description="Number of high-quality ref-forward , ref-reverse, alt-forward and alt-reverse bases">
##bcftools_callVersion=1.9-80-gff3137d+htslib-1.9-66-gbcf9bff
##bcftools_callCommand=call --ploidy 1 -cv -Ob -o FDAARGOS_new.bcf; Date=Fri Feb  8 19:06:52 2019
##INFO=<ID=GENE_ID,Number=1,Type=String,Description="Gene id">
##INFO=<ID=PRODUCT,Number=1,Type=String,Description="Gene product">
##bcftools_annotateVersion=1.7+htslib-1.7-2
##bcftools_annotateCommand=annotate -a exons.bed.gz -c CHROM,FROM,TO,GENE_ID,PRODUCT -h extra_header variants_filtered.vcf; Date=Wed Jun  3 19:39:16 2020
#CHROM	POS	ID	REF	ALT	QUAL	FILTER	INFO	FORMAT	mapped.sorted.bam
CP020414.2	106846	.	A	G	225.007	.	DP=47;VDB=0.9481;SGB=-0.693145;MQSB=1;MQ0F=0;AF1=1;AC1=1;DP4=0,0,20,21;MQ=42;FQ=-999	GT:PL	1:255,0
CP020414.2	427036	.	TAAAAAAAA	TAAAAAAAAA	53.4667	.	INDEL;IDV=39;IMF=0.906977;DP=43;VDB=0.77919;SGB=-0.693141;MQSB=0.997336;MQ0F=0;AF1=1;AC1=1;DP4=2,4,21,16;MQ=42;FQ=-999;PV4=0.392862,1,0.20491,1;GENE_ID=A6J42_03580;PRODUCT=UDP-3-O-(3-hydroxymyristoyl)glucosamineN-acyltransferase	GT:PL	1:91,58,0,94,87,83
CP020414.2	533202	.	T	C	225.007	.	DP=59;VDB=0.950085;SGB=-0.693146;MQSB=1;MQ0F=0;AF1=1;AC1=1;DP4=0,0,17,26;MQ=42;FQ=-999;GENE_ID=A6J42_04015;PRODUCT=hypothetical protein	GT:PL	1:255,0
CP020414.2	665725	.	A	G	225.007	.	DP=64;VDB=0.0996899;SGB=-0.693147;MQSB=0.945069;MQ0F=0;AF1=1;AC1=1;DP4=0,0,40,18;MQ=42;FQ=-999;GENE_ID=A6J42_04630;PRODUCT=NAD-dependent dehydratase	GT:PL	1:255,0
CP020414.2	789272	.	T	C	225.007	.	DP=80;VDB=0.198303;SGB=-0.693147;MQSB=1;MQ0F=0;AF1=1;AC1=1;DP4=0,0,31,34;MQ=42;FQ=-999;GENE_ID=A6J42_05190;PRODUCT=LexA repressor	GT:PL	1:255,0
CP020414.2	862472	.	T	C	225.007	.	DP=33;VDB=0.977273;SGB=-0.693079;MQSB=1;MQ0F=0;AF1=1;AC1=1;DP4=0,0,20,9;MQ=42;FQ=-999	GT:PL	1:255,0
CP020414.2	1191537	.	TCCCCC	TCCCC	96.4672	.	INDEL;IDV=51;IMF=0.910714;DP=56;VDB=0.691623;SGB=-0.693147;MQSB=1;MQ0F=0;AF1=1;AC1=1;DP4=3,7,30,16;MQ=42;FQ=-999;PV4=0.0731366,1,1,1;GENE_ID=A6J42_07030;PRODUCT=tetratricopeptide repeat protein	GT:PL	1:134,32,0
CP020414.2	1346670	.	G	A	225.007	.	DP=79;VDB=0.943897;SGB=-0.693147;MQSB=1;MQ0F=0;AF1=1;AC1=1;DP4=0,0,39,28;MQ=42;FQ=-999;GENE_ID=A6J42_07630;PRODUCT=MaoC family dehydratase	GT:PL	1:255,0
CP020414.2	1469459	.	A	C	225.007	.	DP=48;VDB=0.00629344;SGB=-0.693146;MQSB=1;MQ0F=0;AF1=1;AC1=1;DP4=0,0,10,32;MQ=42;FQ=-999;GENE_ID=A6J42_08285;PRODUCT=preprotein translocase subunit SecY	GT:PL	1:255,0
CP020414.2	1975402	.	GCCCCC	GCCCC	77.4669	.	INDEL;IDV=26;IMF=0.787879;DP=33;VDB=0.913128;SGB=-0.692914;MQSB=1;MQ0F=0;AF1=0.501994;AC1=1;DP4=2,6,14,11;MQ=42;FQ=-999;PV4=0.224503,1,1,1;GENE_ID=A6J42_10400;PRODUCT=hypothetical protein	GT:PL	1:136,0,21
CP020414.2	2165568	.	A	G	225.007	.	DP=82;VDB=0.00250056;SGB=-0.693147;MQSB=0.903318;MQ0F=0;AF1=1;AC1=1;DP4=0,0,51,18;MQ=42;FQ=-999	GT:PL	1:255,0
CP020414.2	2318547	.	G	A	171.007	.	DP=47;VDB=0.364703;SGB=-0.693132;RPB=0.614295;MQB=1;MQSB=1;BQB=0.440076;MQ0F=0;AF1=0.500001;AC1=1;DP4=2,3,20,14;MQ=42;FQ=-999;PV4=0.636235,0.0699537,1,1;GENE_ID=A6J42_11955;PRODUCT=flagellar motor switch protein FliG	GT:PL	1:255,54
CP020414.2	2548244	.	ATTTTTTT	ATTTTTT	71.4669	.	INDEL;IDV=60;IMF=0.882353;DP=68;VDB=0.747503;SGB=-0.693147;MQSB=0.896733;MQ0F=0;AF1=1;AC1=1;DP4=3,6,29,30;MQ=42;FQ=-999;PV4=0.484199,1,0.277789,1;GENE_ID=A6J42_13045;PRODUCT=sigma-70 family RNA polymerase sigma factor	GT:PL	1:109,87,0
CP020414.2	3050443	.	A	G	225.007	.	DP=68;VDB=0.07914;SGB=-0.693147;MQSB=1;MQ0F=0;AF1=1;AC1=1;DP4=0,0,27,28;MQ=42;FQ=-999;GENE_ID=A6J42_15220;PRODUCT=motility protein A	GT:PL	1:255,0
CP020414.2	3128417	.	C	T	225.007	.	DP=74;VDB=0.477941;SGB=-0.693147;MQSB=0.815018;MQ0F=0;AF1=1;AC1=1;DP4=0,0,45,20;MQ=42;FQ=-999	GT:PL	1:255,0
CP020414.2	3249368	.	GTTTTTTT	GTTTTTTTT	51.4666	.	INDEL;IDV=75;IMF=0.862069;DP=87;VDB=0.585625;SGB=-0.693147;MQSB=0.972055;MQ0F=0;AF1=1;AC1=1;DP4=4,14,42,27;MQ=42;FQ=-999;PV4=0.0068457,1,0.160562,1	GT:PL	1:89,64,0
CP020414.2	3250727	.	GAAAAAAAAA	GAAAAAAAA	9.04412	.	INDEL;IDV=40;IMF=0.816327;DP=49;VDB=0.7989;SGB=-0.693136;MQSB=0.988701;MQ0F=0;AF1=1;AC1=1;DP4=4,10,23,12;MQ=42;FQ=-999;PV4=0.026849,1,1,1	GT:PL	1:46,13,0
CP020414.2	3331118	.	A	G	225.007	.	DP=125;VDB=0.592221;SGB=-0.693147;MQSB=0.995876;MQ0F=0;AF1=1;AC1=1;DP4=0,0,77,21;MQ=42;FQ=-999;GENE_ID=A6J42_16550;PRODUCT=1-deoxy-D-xylulose-5-phosphate synthase	GT:PL	1:255,0
CP020414.2	3425702	.	A	C	225.007	.	DP=26;VDB=0.500589;SGB=-0.692717;MQSB=0.934091;MQ0F=0;AF1=1;AC1=1;DP4=0,0,12,11;MQ=42;FQ=-999;GENE_ID=A6J42_16980;PRODUCT=type I-MYXAN CRISPR-associated endonucleaseCas4/Cas1	GT:PL	1:255,0
CP020414.2	3495462	.	T	C	225.007	.	DP=50;VDB=0.878767;SGB=-0.693145;MQSB=0.951707;MQ0F=0;AF1=1;AC1=1;DP4=0,0,23,17;MQ=42;FQ=-999;GENE_ID=A6J42_17250;PRODUCT=potassium-transporting ATPase subunit B	GT:PL	1:255,0
CP020414.2	3539919	.	A	G	225.007	.	DP=66;VDB=0.860112;SGB=-0.693147;MQSB=0.996817;MQ0F=0;AF1=1;AC1=1;DP4=0,0,33,21;MQ=42;FQ=-999;GENE_ID=A6J42_17425;PRODUCT=hypothetical protein	GT:PL	1:255,0
CP020414.2	3619208	.	G	A	225.007	.	DP=61;VDB=0.0043113;SGB=-0.693147;MQSB=1;MQ0F=0;AF1=1;AC1=1;DP4=0,0,22,26;MQ=42;FQ=-999	GT:PL	1:255,0
CP020414.2	3662028	.	AC	ACC	161.468	.	INDEL;IDV=74;IMF=0.850575;DP=87;VDB=0.98182;SGB=-0.693147;MQSB=0.990133;MQ0F=0;AF1=0.500001;AC1=1;DP4=0,20,28,39;MQ=42;FQ=-999;PV4=0.00020224,1,0.220129,1;GENE_ID=A6J42_17930;PRODUCT=two-component system response regulator	GT:PL	1:255,0,56
CP020414.2	3908862	.	A	G	225.007	.	DP=51;VDB=0.287278;SGB=-0.693145;MQSB=1;MQ0F=0;AF1=1;AC1=1;DP4=0,0,27,13;MQ=42;FQ=-999;GENE_ID=A6J42_19005;PRODUCT=thiolase family protein	GT:PL	1:255,0
CP020414.2	4209181	.	G	A	225.007	.	DP=104;VDB=0.324721;SGB=-0.693147;MQSB=0.968385;MQ0F=0;AF1=1;AC1=1;DP4=0,0,62,18;MQ=42;FQ=-999	GT:PL	1:255,0
CP020413.2	127612	.	GTTTTTTTT	GTTTTTTT	38.4671	.	INDEL;IDV=39;IMF=0.975;DP=40;VDB=0.2506;SGB=-0.69312;MQSB=1;MQ0F=0;AF1=1;AC1=1;DP4=1,7,22,10;MQ=42;FQ=-999;PV4=0.00613245,1,1,0.289992	GT:PL	1:76,41,0
